# Supplementary material for: Effectiveness of Acceptance and Commitment Therapy (ACT) in Patient with Cardiovascular Disease: A Systematic Review
Source: Healthcare (Basel). 2025 Jul 27;13(15):1831. doi: 10.3390/healthcare13151831 (PMC12346411; doi:10.3390/healthcare13151831)
Supplement: Supplementary file 1 [file healthcare-13-01831-s001.zip]

Archive with 1 entries (1 files):
- healthcare-3773466-supplementary.pdf
